# Supplementary material for: Concomitant Intracranial Aneurysm Clipping and Meningioma Resection: Surgical Strategy and Considerations
Source: Cancers (Basel). 2025 Sep 4;17(17):2908. doi: 10.3390/cancers17172908 (PMC12428454; doi:10.3390/cancers17172908)
Supplement: Supplementary file 1 [file cancers-17-02908-s001.zip]

Archive with 1 entries (1 files):
- cancers-3799217-supplementary.pdf
